# Supplementary material for: Findings from the Process Evaluation of a Mobile Health Clinic Designed to Improve Equity of Access to Primary Healthcare for People with Substance Use Disorders and/or Homelessness in One Region in the North East of England, UK
Source: Healthcare (Basel). 2026 Mar 6;14(5):670. doi: 10.3390/healthcare14050670 (PMC12985337; doi:10.3390/healthcare14050670)
Supplement: Supplementary file 1 [file healthcare-14-00670-s001.zip]

Archive with 11 entries (10 files):
- healthcare-4125533-supplementary/
- healthcare-4125533-supplementary/Supplementary S1 - Intervention design principles.pdf
- healthcare-4125533-supplementary/Supplementary S10 - Logic Model and Theory of change statement.pdf
- healthcare-4125533-supplementary/Supplementary S2 - The patient survey instrument.pdf
- healthcare-4125533-supplementary/Supplementary S3 - Observations table.pdf
- healthcare-4125533-supplementary/Supplementary S4 - Patient Interview Topic Guide.pdf
- healthcare-4125533-supplementary/Supplementary S5 - Staff Interview Topic Guide.pdf
- healthcare-4125533-supplementary/Supplementary S6 - Stage 1 qualitative data coding framework.pdf
- healthcare-4125533-supplementary/Supplementary S7 - RE-AIM data table.pdf
- healthcare-4125533-supplementary/Supplementary S8 - Additional Interview data.pdf
- healthcare-4125533-supplementary/Supplementary S9 - Additional observational fieldnotes.pdf
